# Supplementary material for: Synthesis of Graphene Oxide from Sugarcane Dry Leaves by Two-Stage Pyrolysis
Source: Molecules. 2023 Apr 10;28(8):3329. doi: 10.3390/molecules28083329 (PMC10140955; doi:10.3390/molecules28083329)
Supplement: Supplementary file 1 [file molecules-28-03329-s001.zip]

Archive with 1 entries (1 files):
- molecules-2308281-supplementary.pdf
